# Supplementary material for: Development of a Yellow-Seeded Stable Allohexaploid Brassica Through Inter-Generic Somatic Hybridization With a High Degree of Fertility and Resistance to Sclerotinia sclerotiorum
Source: Front Plant Sci. 2020 Nov 24;11:575591. doi: 10.3389/fpls.2020.575591 (PMC7732669; doi:10.3389/fpls.2020.575591)
Supplement: Supplementary file 1 [file Data_Sheet_1.XLSX]

## Sheet: Sheet2
Lines	Mean lession size (I year)	Mean lession size (II year)	SD (Iyear)	SD (Iiyear)
JS1	0	0	0	0
JS2	0	0	0	0
BC1-1	0.92	0.92	0.17	0.07
BC1-2	0.74	0.74	0.08	0.13
BC1-3	0.64	0.88	0.05	0.07
BC1-4	0.78	1	0.16	0.11
BC1-5	0.68	0.72	0.12	0.07
BC1-6	0.82	0.94	0.19	0.15
BC1-7	0.64	0.68	0.05	0.07
BC1-8	0.9	1	0.09	0.14
BC1-9	0.7	0.74	0.09	0.08
BC1-10	0.9	0.8	0.11	0.11
BC1-11	0.7	0.72	0.13	0.07
BC1-12	0.94	0.72	0.1	0.07
BC1-13	0.96	0.92	0.1	0.07
BC1-14	2.22	1.7	0.12	0.09
BC1-15	2.34	2.14	0.25	0.15
BC1-16	2.34	2.26	0.25	0.21
S. alba	1.06	1.02	0.08	0.04
Bj RLM-198	23.42	24.78	0.86	1.2
